# Supplementary material for: Biodiversity Increases the Productivity and Stability of Phytoplankton Communities
Source: PLoS One. 2012 Nov 16;7(11):e49397. doi: 10.1371/journal.pone.0049397 (PMC3500281; doi:10.1371/journal.pone.0049397)
Supplement: Figure S3 — Complementarity and selection data for each treatment (species combination/richness level) and sampling date. (TXT) [file pone.0049397.s003.txt]

date,species combination,richness,complementarity,selection
1/27/2011,Melosira & Rhodomonas,2,113683,-16334
1/27/2011,Melosira & Rhodomonas,2,254702,28416
1/27/2011,Melosira & Rhodomonas,2,55181,-42750
1/27/2011,Coscinodiscus & Dunaliella,2,51694,-39506
1/27/2011,Coscinodiscus & Dunaliella,2,174689,9501
1/27/2011,Coscinodiscus & Dunaliella,2,107245,-33794
1/27/2011,Chaetoceros and Nannochloris,2,7061,-23333
1/27/2011,Chaetoceros and Nannochloris,2,170462,-107367
1/27/2011,Chaetoceros and Nannochloris,2,56739,-54255
1/27/2011,"Chaetoceros, Melosira, Nannochloris & Rhodomonas",4,9138,-14324
1/27/2011,"Chaetoceros, Melosira, Nannochloris & Rhodomonas",4,322182,-253659
1/27/2011,"Chaetoceros, Melosira, Nannochloris & Rhodomonas",4,284275,-172629
1/27/2011,"Coscinodiscus, Dunaliella, Melosira and Nannochloris",4,-50023,18355
1/27/2011,"Coscinodiscus, Dunaliella, Melosira and Nannochloris",4,100748,106922
1/27/2011,"Coscinodiscus, Dunaliella, Melosira and Nannochloris",4,32247,48381
1/27/2011,"Chaetoceros, Coscinodiscus, Dunaliella and Rhodomonas",4,225338,-168412
1/27/2011,"Chaetoceros, Coscinodiscus, Dunaliella and Rhodomonas",4,-26746,27585
1/27/2011,"Chaetoceros, Coscinodiscus, Dunaliella and Rhodomonas",4,228396,-137826
1/27/2011,all species,6,186685,-162558
1/27/2011,all species,6,380416,-187368
1/27/2011,all species,6,47693,-46324
1/27/2011,all species,6,136656,-127464
1/27/2011,all species,6,507143,-460561
1/27/2011,all species,6,6923,11916
1/27/2011,all species,6,503658,-160848
1/27/2011,all species,6,334923,-256099
1/27/2011,all species,6,250160,-181435
1/31/2011,Melosira & Rhodomonas,2,165744,-1047
1/31/2011,Melosira & Rhodomonas,2,204541,-573
1/31/2011,Melosira & Rhodomonas,2,153540,-1360
1/31/2011,Coscinodiscus & Dunaliella,2,190351,-101498
1/31/2011,Coscinodiscus & Dunaliella,2,95319,-106833
1/31/2011,Coscinodiscus & Dunaliella,2,93060,-96967
1/31/2011,Chaetoceros and Nannochloris,2,-86961,-37915
1/31/2011,Chaetoceros and Nannochloris,2,135275,-155698
1/31/2011,Chaetoceros and Nannochloris,2,24542,-129321
1/31/2011,"Chaetoceros, Melosira, Nannochloris & Rhodomonas",4,13233,32011
1/31/2011,"Chaetoceros, Melosira, Nannochloris & Rhodomonas",4,21474,-57399
1/31/2011,"Chaetoceros, Melosira, Nannochloris & Rhodomonas",4,74303,6592
1/31/2011,"Coscinodiscus, Dunaliella, Melosira and Nannochloris",4,87658,-97405
1/31/2011,"Coscinodiscus, Dunaliella, Melosira and Nannochloris",4,64255,-78555
1/31/2011,"Coscinodiscus, Dunaliella, Melosira and Nannochloris",4,72703,-38812
1/31/2011,"Chaetoceros, Coscinodiscus, Dunaliella and Rhodomonas",4,341974,158271
1/31/2011,"Chaetoceros, Coscinodiscus, Dunaliella and Rhodomonas",4,258324,137453
1/31/2011,"Chaetoceros, Coscinodiscus, Dunaliella and Rhodomonas",4,229563,110369
1/31/2011,all species,6,222348,113702
1/31/2011,all species,6,216999,125174
1/31/2011,all species,6,219762,154094
1/31/2011,all species,6,192329,106902
1/31/2011,all species,6,189889,146489
1/31/2011,all species,6,192223,118646
1/31/2011,all species,6,165766,134142
1/31/2011,all species,6,242604,140232
1/31/2011,all species,6,280368,146053
2/4/2011,Melosira & Rhodomonas,2,79928,16416
2/4/2011,Melosira & Rhodomonas,2,183967,47592
2/4/2011,Melosira & Rhodomonas,2,344657,42731
2/4/2011,Coscinodiscus & Dunaliella,2,396832,-117174
2/4/2011,Coscinodiscus & Dunaliella,2,1399144,-730843
2/4/2011,Coscinodiscus & Dunaliella,2,416165,-145911
2/4/2011,Chaetoceros and Nannochloris,2,-159229,31164
2/4/2011,Chaetoceros and Nannochloris,2,-116844,66862
2/4/2011,Chaetoceros and Nannochloris,2,-113383,69776
2/4/2011,"Chaetoceros, Melosira, Nannochloris & Rhodomonas",4,-98438,37742
2/4/2011,"Chaetoceros, Melosira, Nannochloris & Rhodomonas",4,-101075,36209
2/4/2011,"Chaetoceros, Melosira, Nannochloris & Rhodomonas",4,-32252,60152
2/4/2011,"Coscinodiscus, Dunaliella, Melosira and Nannochloris",4,267681,124675
2/4/2011,"Coscinodiscus, Dunaliella, Melosira and Nannochloris",4,442428,98198
2/4/2011,"Coscinodiscus, Dunaliella, Melosira and Nannochloris",4,302501,27782
2/4/2011,"Chaetoceros, Coscinodiscus, Dunaliella and Rhodomonas",4,285454,174536
2/4/2011,"Chaetoceros, Coscinodiscus, Dunaliella and Rhodomonas",4,403591,143063
2/4/2011,"Chaetoceros, Coscinodiscus, Dunaliella and Rhodomonas",4,305993,67534
2/4/2011,all species,6,229659,111967
2/4/2011,all species,6,190043,137338
2/4/2011,all species,6,251361,268828
2/4/2011,all species,6,274797,83611
2/4/2011,all species,6,175642,198553
2/4/2011,all species,6,186175,174472
2/4/2011,all species,6,252664,180515
2/4/2011,all species,6,203823,211146
2/4/2011,all species,6,217200,207334
2/8/2011,Melosira & Rhodomonas,2,224534,-92149
2/8/2011,Melosira & Rhodomonas,2,268071,-148442
2/8/2011,Melosira & Rhodomonas,2,87422,-106840
2/8/2011,Coscinodiscus & Dunaliella,2,110280,-104467
2/8/2011,Coscinodiscus & Dunaliella,2,225607,-130465
2/8/2011,Coscinodiscus & Dunaliella,2,265659,-81349
2/8/2011,Chaetoceros and Nannochloris,2,-128092,0
2/8/2011,Chaetoceros and Nannochloris,2,-32917,0
2/8/2011,Chaetoceros and Nannochloris,2,79508,0
2/8/2011,"Chaetoceros, Melosira, Nannochloris & Rhodomonas",4,167123,-69962
2/8/2011,"Chaetoceros, Melosira, Nannochloris & Rhodomonas",4,-26875,-74079
2/8/2011,"Chaetoceros, Melosira, Nannochloris & Rhodomonas",4,358398,-141084
2/8/2011,"Coscinodiscus, Dunaliella, Melosira and Nannochloris",4,137309,-35364
2/8/2011,"Coscinodiscus, Dunaliella, Melosira and Nannochloris",4,84943,-34541
2/8/2011,"Coscinodiscus, Dunaliella, Melosira and Nannochloris",4,188399,-34878
2/8/2011,"Chaetoceros, Coscinodiscus, Dunaliella and Rhodomonas",4,287976,-129241
2/8/2011,"Chaetoceros, Coscinodiscus, Dunaliella and Rhodomonas",4,201914,-127494
2/8/2011,"Chaetoceros, Coscinodiscus, Dunaliella and Rhodomonas",4,252592,-182617
2/8/2011,all species,6,257330,-50400
2/8/2011,all species,6,205844,1182
2/8/2011,all species,6,264629,-129063
2/8/2011,all species,6,360673,-103166
2/8/2011,all species,6,127873,-54652
2/8/2011,all species,6,151556,-31636
2/8/2011,all species,6,301399,-56174
2/8/2011,all species,6,109730,-65397
2/8/2011,all species,6,367701,37179
2/12/2011,Melosira & Rhodomonas,2,440827,-9022
2/12/2011,Melosira & Rhodomonas,2,337685,46739
2/12/2011,Melosira & Rhodomonas,2,328184,29032
2/12/2011,Coscinodiscus & Dunaliella,2,288826,51602
2/12/2011,Coscinodiscus & Dunaliella,2,299754,122864
2/12/2011,Coscinodiscus & Dunaliella,2,201899,80577
2/12/2011,Chaetoceros and Nannochloris,2,-104458,0
2/12/2011,Chaetoceros and Nannochloris,2,52042,0
2/12/2011,Chaetoceros and Nannochloris,2,131042,0
2/12/2011,"Chaetoceros, Melosira, Nannochloris & Rhodomonas",4,381003,-72636
2/12/2011,"Chaetoceros, Melosira, Nannochloris & Rhodomonas",4,160108,-116569
2/12/2011,"Chaetoceros, Melosira, Nannochloris & Rhodomonas",4,220784,-64096
2/12/2011,"Coscinodiscus, Dunaliella, Melosira and Nannochloris",4,381447,177490
2/12/2011,"Coscinodiscus, Dunaliella, Melosira and Nannochloris",4,363197,154825
2/12/2011,"Coscinodiscus, Dunaliella, Melosira and Nannochloris",4,358480,137550
2/12/2011,"Chaetoceros, Coscinodiscus, Dunaliella and Rhodomonas",4,384987,126768
2/12/2011,"Chaetoceros, Coscinodiscus, Dunaliella and Rhodomonas",4,369733,123185
2/12/2011,"Chaetoceros, Coscinodiscus, Dunaliella and Rhodomonas",4,403965,141139
2/12/2011,all species,6,465114,188978
2/12/2011,all species,6,561741,193834
2/12/2011,all species,6,354563,123491
2/12/2011,all species,6,428222,178074
2/12/2011,all species,6,466085,141225
2/12/2011,all species,6,322866,189046
2/12/2011,all species,6,400521,113024
2/12/2011,all species,6,399843,166372
2/12/2011,all species,6,478429,69402
2/16/2011,Melosira & Rhodomonas,2,7354371,-7218762
2/16/2011,Melosira & Rhodomonas,2,14961669,-14695193
2/16/2011,Melosira & Rhodomonas,2,2381225,-2319463
2/16/2011,Coscinodiscus & Dunaliella,2,17591088,-16957084
2/16/2011,Coscinodiscus & Dunaliella,2,19376881,-18549403
2/16/2011,Coscinodiscus & Dunaliella,2,6866337,-6651651
2/16/2011,Chaetoceros and Nannochloris,2,9220,0
2/16/2011,Chaetoceros and Nannochloris,2,193540,0
2/16/2011,Chaetoceros and Nannochloris,2,181540,0
2/16/2011,"Chaetoceros, Melosira, Nannochloris & Rhodomonas",4,12502928,-16079539
2/16/2011,"Chaetoceros, Melosira, Nannochloris & Rhodomonas",4,3803214,-4923616
2/16/2011,"Chaetoceros, Melosira, Nannochloris & Rhodomonas",4,171089,-31983
2/16/2011,"Coscinodiscus, Dunaliella, Melosira and Nannochloris",4,19213548,-18584329
2/16/2011,"Coscinodiscus, Dunaliella, Melosira and Nannochloris",4,18938791,-18246019
2/16/2011,"Coscinodiscus, Dunaliella, Melosira and Nannochloris",4,15781899,-15281174
2/16/2011,"Chaetoceros, Coscinodiscus, Dunaliella and Rhodomonas",4,14235871,-18118748
2/16/2011,"Chaetoceros, Coscinodiscus, Dunaliella and Rhodomonas",4,12739713,-16173050
2/16/2011,"Chaetoceros, Coscinodiscus, Dunaliella and Rhodomonas",4,10357480,-13239763
2/16/2011,all species,6,18959804,-21823385
2/16/2011,all species,6,17625366,-20442329
2/16/2011,all species,6,15306730,-17761113
2/16/2011,all species,6,17618757,-20468960
2/16/2011,all species,6,18260295,-21213937
2/16/2011,all species,6,19354932,-22421614
2/16/2011,all species,6,18781259,-21782691
2/16/2011,all species,6,19349881,-22390028
2/16/2011,all species,6,23379845,-27114390
